# Supplementary material for: Commensal Microbe-specific Activation of B2 Cell Subsets Contributes to Atherosclerosis Development Independently of Lipid Metabolism
Source: eBioMedicine. 2016 Oct 20;13:237–47. doi: 10.1016/j.ebiom.2016.10.030 (PMC5264349; doi:10.1016/j.ebiom.2016.10.030)
Supplement: Supplementary Table S1 — RT2 Profiler PCR array: Gene list related to TLRs signaling (sheet 1); List of fold changes in the expression of genes relevant to TLRs signaling pathway in FO B cells (sheet 2); List of fold changes in the expression of genes relevant to TLRs signaling pathway in MZ B cells (sheet 3). [file mmc1.xlsx]

## Sheet: Supplementary Table S1 list1
PCR Array Catalog #:		PAMM-018Z
Position	Unigene	Refseq	Symbol	Description	Gname	RT2 Catalog
A01	Mm.433409	NM_010472	Agfg1	ArfGAP with FG repeats 1	AU045498/C130049H11Rik/C85612/D730048C23Rik/Hrb/RAB/Rip	PPM25355A
A02	Mm.4475	NM_013482	Btk	Bruton agammaglobulinemia tyrosine kinase	AI528679/xid	PPM06247A
A03	Mm.336851	NM_009812	Casp8	Caspase 8	CASP-8/FLICE/MACH/Mch5	PPM02923F
A04	Mm.290320	NM_011333	Ccl2	Chemokine (C-C motif) ligand 2	AI323594/HC11/JE/MCAF/MCP-1/MCP1/SMC-CF/Scya2/Sigje	PPM03151G
A05	Mm.3460	NM_009841	Cd14	CD14 antigen	-	PPM06249G
A06	Mm.89474	NM_009855	Cd80	CD80 antigen	B71/Cd28l/Ly-53/Ly53/MIC17/TSA1	PPM03227F
A07	Mm.1452	NM_019388	Cd86	CD86 antigen	B7/B7-2/B7.2/B70/CLS1/Cd28l2/ETC-1/Ly-58/Ly58/MB7/MB7-2/TS/A-2	PPM03228A
A08	Mm.439656	NM_009883	Cebpb	CCAAT/enhancer binding protein (C/EBP), beta	C/EBPbeta/CRP2/IL-6DBP/LAP/LIP/NF-IL6/NF-M/Nfil6	PPM03505C
A09	Mm.3996	NM_007700	Chuk	Conserved helix-loop-helix ubiquitous kinase	AI256658/Chuk1/Fbx24/Fbxo24/IKBKA/IKK1/Ikka/NFKBIKA	PPM03197D
A10	Mm.248327	NM_019948	Clec4e	C-type lectin domain family 4, member e	C86253/Clecsf9/Mincle	PPM06261F
A11	Mm.4922	NM_009969	Csf2	Colony stimulating factor 2 (granulocyte-macrophage)	Csfgm/GMCSF/Gm-CSf/MGI-IGM	PPM02990F
A12	Mm.1238	NM_009971	Csf3	Colony stimulating factor 3 (granulocyte)	Csfg/G-CSF/MGI-IG	PPM02989B
B01	Mm.877	NM_021274	Cxcl10	Chemokine (C-X-C motif) ligand 10	C7/CRG-2/INP10/IP-10/IP10/Ifi10/Scyb10/gIP-10/mob-1	PPM02978E
B02	Mm.378990	NM_011163	Eif2ak2	Eukaryotic translation initiation factor 2-alpha kinase 2	2310047A08Rik/4732414G15Rik/AI467567/AI747578/Pkr/Prkr/Tik	PPM05148C
B03	Mm.490895	NM_007922	Elk1	ELK1, member of ETS oncogene family	Elk-1	PPM03038F
B04	Mm.5126	NM_010175	Fadd	Fas (TNFRSF6)-associated via death domain	Mort1/FADD	PPM03427G
B05	Mm.246513	NM_010234	Fos	FBJ osteosarcoma oncogene	D12Rfj1/c-fos/cFos	PPM02940C
B06	Mm.207047	NM_010439	Hmgb1	High mobility group box 1	DEF/HMG-1/Hmg1/SBP-1/amphoterin/p30	PPM05059F
B07	Mm.334313	NM_008284	Hras1	Harvey rat sarcoma virus oncogene 1	H-ras/Ha-ras/Harvey-ras/Hras-1/Kras2/c-H-ras/c-Ha-ras/c-rasHa/ras	PPM03682C
B08	Mm.6388	NM_010479	Hspa1a	Heat shock protein 1A	Hsp70-3/Hsp70.3/Hsp72/hsp68/hsp70A1	PPM04801F
B09	Mm.1777	NM_010477	Hspd1	Heat shock protein 1 (chaperonin)	60kDa/Hsp60	PPM04797B
B10	Mm.1245	NM_010510	Ifnb1	Interferon beta 1, fibroblast	IFN-beta/IFNB/Ifb	PPM03594C
B11	Mm.240327	NM_008337	Ifng	Interferon gamma	IFN-g/Ifg	PPM03121A
B12	Mm.277886	NM_010546	Ikbkb	Inhibitor of kappaB kinase beta	AI132552/IKK-2/IKK-beta/IKK2/IKK[b]/IKKbeta	PPM03198C
C01	Mm.874	NM_010548	Il10	Interleukin 10	CSIF/Il-10	PPM03017C
C02	Mm.103783	NM_008351	Il12a	Interleukin 12A	IL-12p35/Il-12a/Ll12a/p35	PPM03019A
C03	Mm.15534	NM_010554	Il1a	Interleukin 1 alpha	Il-1a	PPM03010F
C04	Mm.222830	NM_008361	Il1b	Interleukin 1 beta	IL-1beta/Il-1b	PPM03109F
C05	Mm.896	NM_008362	Il1r1	Interleukin 1 receptor, type I	CD121a/CD121b/IL-iR/Il1r-1	PPM03011C
C06	Mm.14190	NM_008366	Il2	Interleukin 2	Il-2	PPM02937C
C07	Mm.1019	NM_031168	Il6	Interleukin 6	Il-6	PPM03015A
C08	Mm.2856	NM_010559	Il6ra	Interleukin 6 receptor, alpha	CD126/IL-6R/Il6r	PPM03027F
C09	Mm.38241	NM_008363	Irak1	Interleukin-1 receptor-associated kinase 1	AA408924/IRAK/IRAK-1/IRAK1-S/Il1rak/Plpk/mPLK	PPM03201F
C10	Mm.152142	NM_172161	Irak2	Interleukin-1 receptor-associated kinase 2	6330415L08Rik/AI649099/IRAK-2	PPM04212C
C11	Mm.105218	NM_008390	Irf1	Interferon regulatory factor 1	AU020929/Irf-1	PPM03203D
C12	Mm.489648	NM_016849	Irf3	Interferon regulatory factor 3	C920001K05Rik/IRF-3	PPM04692C
D01	Mm.275071	NM_010591	Jun	Jun oncogene	AP-1/Junc/c-jun	PPM03037A
D02	Mm.87787	NM_010735	Lta	Lymphotoxin A	LT/LT-[a]/LT-alpha/LT[a]/LTalpha/Ltx/TNF-beta/TNFSF1/Tnfb/Tnfsf1b/hlb382	PPM03114A
D03	Mm.2639	NM_010745	Ly86	Lymphocyte antigen 86	MD-1/MD1	PPM06259B
D04	Mm.116844	NM_016923	Ly96	Lymphocyte antigen 96	ESOP-1/MD-2/MD2	PPM02951C
D05	Mm.18494	NM_008928	Map2k3	Mitogen-activated protein kinase kinase 3	AW212142/MEK3/MKK3/Prkmk3/mMKK3b	PPM03572C
D06	Mm.412922	NM_009157	Map2k4	Mitogen-activated protein kinase kinase 4	JNKK1/MEK4/MKK4/PRKMK4/Sek1/Serk1	PPM03575C
D07	Mm.15918	NM_011945	Map3k1	Mitogen-activated protein kinase kinase kinase 1	MAPKKK1/MEKK1/Mekk	PPM03569F
D08	Mm.258589	NM_172688	Map3k7	Mitogen-activated protein kinase kinase kinase 7	B430101B05/C87327/Tak1	PPM03071B
D09	Mm.21495	NM_016700	Mapk8	Mitogen-activated protein kinase 8	AI849689/JNK/JNK1/Prkm8/SAPK1	PPM03234C
D10	Mm.43081	NM_013931	Mapk8ip3	Mitogen-activated protein kinase 8 interacting protein 3	BB120594/D17Wsu15e/JIP-3/JSAP1/JSAP1a/JSAP1b/JSAP1c/JSAP1d/Jip3/Syd2/mKIAA1066	PPM04787C
D11	Mm.68933	NM_016961	Mapk9	Mitogen-activated protein kinase 9	AI851083/JNK2/Prkm9/p54aSAPK	PPM03584C
D12	Mm.3177	NM_010739	Muc13	Mucin 13, epithelial transmembrane	114/A10/14/A10/AI159736/Lrrp/Ly64/NJ-1	PPM06250A
E01	Mm.213003	NM_010851	Myd88	Myeloid differentiation primary response gene 88	-	PPM03399A
E02	Mm.256765	NM_008689	Nfkb1	Nuclear factor of kappa light polypeptide gene enhancer in B-cells 1, p105	NF-KB1/NF-kappaB/NF-kappaB1/p105/p50/p50/p105	PPM02930F
E03	Mm.102365	NM_019408	Nfkb2	Nuclear factor of kappa light polypeptide gene enhancer in B-cells 2, p49/p100	NF-kappaB2/lyt/p49/p49/p100/p50B/p52	PPM03204G
E04	Mm.170515	NM_010907	Nfkbia	Nuclear factor of kappa light polypeptide gene enhancer in B-cells inhibitor, alpha	AI462015/Nfkbi	PPM02943B
E05	Mm.220333	NM_010908	Nfkbib	Nuclear factor of kappa light polypeptide gene enhancer in B-cells inhibitor, beta	IKB-beta/IKappaBbeta/IkB/IkBb	PPM04223F
E06	Mm.300795	NM_010909	Nfkbil1	Nuclear factor of kappa light polypeptide gene enhancer in B-cells inhibitor-like 1	Def-7/IKBL	PPM04214A
E07	Mm.238146	NM_172766	Nfrkb	Nuclear factor related to kappa B binding protein	A530090G11Rik	PPM34394A
E08	Mm.87062	NM_011630	Nr2c2	Nuclear receptor subfamily 2, group C, member 2	TAK1/Tr4/mKIAA4145	PPM06260F
E09	Mm.28957	NM_023324	Peli1	Pellino 1	2810468L03Rik/A930031K15Rik/AA409794/AI586297/D11Ertd676e	PPM06256A
E10	Mm.21855	NM_009402	Pglyrp1	Peptidoglycan recognition protein 1	PGRP/PGRP-S/Pglyrp/Tag7/Tasg7/Tnfsf3l	PPM06263F
E11	Mm.212789	NM_011144	Ppara	Peroxisome proliferator activated receptor alpha	4933429D07Rik/AW742785/Nr1c1/PPAR-alpha/PPARalpha/Ppar	PPM03307C
E12	Mm.292547	NM_011198	Ptgs2	Prostaglandin-endoperoxide synthase 2	COX2/Cox-2/PGHS-2/PHS-2/Pghs2/TIS10	PPM03647E
F01	Mm.4869	NM_009044	Rel	Reticuloendotheliosis oncogene	c-Rel	PPM03194E
F02	Mm.249966	NM_009045	Rela	V-rel reticuloendotheliosis viral oncogene homolog A (avian)	p65	PPM04224F
F03	Mm.112765	NM_138952	Ripk2	Receptor (TNFRSF)-interacting serine-threonine kinase 2	2210420D18Rik/CARD3/CARDIAK/CCK/D4Bwg0615e/RICK/RIP2	PPM06268A
F04	Mm.34580	NM_019786	Tbk1	TANK-binding kinase 1	1200008B05Rik/AI462036/AW048562	PPM04209A
F05	Mm.203952	NM_174989	Ticam1	Toll-like receptor adaptor molecule 1	AW046014/AW547018/TICAM-1/TRIF	PPM06265A
F06	Mm.149280	NM_173394	Ticam2	Toll-like receptor adaptor molecule 2	B430113A10/TICAM-2/TRAM/Tirp/Trif	PPM31634A
F07	Mm.23987	NM_054096	Tirap	Toll-interleukin 1 receptor (TIR) domain-containing adaptor protein	AA407980/C130027E04Rik/Mal/Tlr4ap/Wyatt	PPM06262C
F08	Mm.273024	NM_030682	Tlr1	Toll-like receptor 1	-	PPM04211B
F09	Mm.87596	NM_011905	Tlr2	Toll-like receptor 2	Ly105	PPM04220B
F10	Mm.33874	NM_126166	Tlr3	Toll-like receptor 3	AI957183	PPM04216B
F11	Mm.38049	NM_021297	Tlr4	Toll-like receptor 4	Lps/Ly87/Ran/M1/Rasl2-8	PPM04207F
F12	Mm.116894	NM_016928	Tlr5	Toll-like receptor 5	-	PPM04206E
G01	Mm.42146	NM_011604	Tlr6	Toll-like receptor 6	-	PPM04210B
G02	Mm.489377	NM_133211	Tlr7	Toll-like receptor 7	-	PPM04208A
G03	Mm.196676	NM_133212	Tlr8	Toll-like receptor 8	-	PPM04213E
G04	Mm.44889	NM_031178	Tlr9	Toll-like receptor 9	-	PPM04221A
G05	Mm.1293	NM_013693	Tnf	Tumor necrosis factor	DIF/TNF-a/TNF-alpha/TNFSF2/TNFalpha/Tnfa/Tnfsf1a	PPM03113G
G06	Mm.116683	NM_009397	Tnfaip3	Tumor necrosis factor, alpha-induced protein 3	A20/Tnfip3	PPM03207A
G07	Mm.474976	NM_011609	Tnfrsf1a	Tumor necrosis factor receptor superfamily, member 1a	CD120a/FPF/TNF-R/TNF-R-I/TNF-R1/TNF-R55/TNF-alphaR1/TNFAR/TNFR60/TNFRI/TNFRp55/TNFalpha-R1/Tnfr-2/Tnfr1/p55/p55-R	PPM03087D
G08	Mm.103551	NM_023764	Tollip	Toll interacting protein	4930403G24Rik/4931428G15Rik	PPM06269E
G09	Mm.264255	NM_001033161	Tradd	TNFRSF1A-associated via death domain	9130005N23Rik/AA930854	PPM04474G
G10	Mm.292729	NM_009424	Traf6	Tnf receptor-associated factor 6	2310003F17Rik/AI851288/C630032O20Rik	PPM03082A
G11	Mm.440187	NM_080560	Ube2n	Ubiquitin-conjugating enzyme E2N	1500026J17Rik/AL022654/BB101821/UBC13	PPM05418F
G12	Mm.360108	NM_023230	Ube2v1	Ubiquitin-conjugating enzyme E2 variant 1	0610011J09Rik/AI256840/CROC-1/CROC1/D7Bwg1382e/UEV-1	PPM06258F
H01	Mm.391967	NM_007393	Actb	Actin, beta	Actx/E430023M04Rik/beta-actin	PPM02945B
H02	Mm.163	NM_009735	B2m	Beta-2 microglobulin	Ly-m11/beta2-m/beta2m	PPM03562A
H03	Mm.304088	NM_008084	Gapdh	Glyceraldehyde-3-phosphate dehydrogenase	Gapd	PPM02946E
H04	Mm.3317	NM_010368	Gusb	Glucuronidase, beta	AI747421/Gur/Gus/Gus-r/Gus-s/Gus-t/Gus-u/Gut/asd/g	PPM05490C
H05	Mm.2180	NM_008302	Hsp90ab1	Heat shock protein 90 alpha (cytosolic), class B member 1	90kDa/AL022974/C81438/Hsp84/Hsp84-1/Hsp90/Hspcb	PPM04803F
H06	N/A	SA_00106	MGDC	Mouse Genomic DNA Contamination	MIGX1B
H07	N/A	SA_00104	RTC	Reverse Transcription Control	RTC	PPX63340A
H08	N/A	SA_00104	RTC	Reverse Transcription Control	RTC	PPX63340A
H09	N/A	SA_00104	RTC	Reverse Transcription Control	RTC	PPX63340A
H10	N/A	SA_00103	PPC	Positive PCR Control	PPC
H11	N/A	SA_00103	PPC	Positive PCR Control	PPC
H12	N/A	SA_00103	PPC	Positive PCR Control	PPC

## Sheet: Supplementary Table S1 list2
Gene	Fold Regulation(comparing to spleen FO B cells of WD group)
	FO B cells of spleen(WD-AT group)	FO B cells of PVAT(WD group)
Agfg1	1.6735	-1.0091
Btk	1.6497	1.3714
Casp8	1.5309	-1.2219
Ccl2	-1.1481	17.8381
Cd14	1.993	7.189
Cd80	1.7904	1.1827
Cd86	1.3822	1.1415
Cebpb	3.2331	1.1982
Chuk	-1.038	-1.7778
Clec4e	22.4479	73.2467
Csf2	17.7483	15.9291
Csf3	1.6223	-3.1414
Cxcl10	1.249	-1.3909
Eif2ak2	1.3179	1.1168
Elk1	1.7315	-1.1219
Fadd	1.7042	1.2058
Fos	1.726	-3.5108
Hmgb1	1.5102	1.0928
Hras1	1.8806	1.3869
Hspa1a	-5.1166	9.3761
Hspd1	1.0897	1.9435
Ifnb1	-1.1834	-1.1492
Ifng	1.0771	-1.1248
Ikbkb	1.856	1.2292
Il10	1.8461	-1.0305
Il12a	1.733	-1.6803
Il1a	1.2633	1.3954
Il1b	-1.0307	3.3433
Il1r1	1.2616	3.5637
Il2	47.2686	-1.1492
Il6	-1.1834	28.0629
Il6ra	2.2153	1.35
Irak1	1.8088	-1.1031
Irak2	1.6695	1.1105
Irf1	1.2522	-1.0208
Irf3	1.6101	-1.0967
Jun	1.2743	-2.16
Lta	1.8399	-1.1047
Ly86	1.4821	1.1965
Ly96	1.5481	1.1102
Map2k3	1.7723	1.1932
Map2k4	1.6529	-1.0499
Map3k1	1.8043	1.3024
Map3k7	1.6919	-1.0112
Mapk8	1.6679	-1.072
Mapk8ip3	1.8458	-1.3837
Mapk9	1.2547	-1.1054
Muc13	1.4957	-1.6812
Myd88	1.1393	-1.0965
Nfkb1	1.4294	1.0718
Nfkb2	1.7673	1.0511
Nfkbia	1.495	-1.168
Nfkbib	2.8025	1.5068
Nfkbil1	1.7669	1.3599
Nfrkb	1.7719	1.0391
Nr2c2	1.5538	1.0067
Peli1	1.6449	1.0767
Pglyrp1	1.8283	1.3249
Ppara	136.846	128.89
Ptgs2	-2.3499	3.9493
Rel	1.8814	1.0165
Rela	1.8445	1.2978
Ripk2	1.5323	-1.1874
Tbk1	1.7421	1.0612
Ticam1	1.5011	1.37
Ticam2	1.4406	1.2057
Tirap	1.6932	-1.0234
Tlr1	1.2294	-1.7614
Tlr2	1.698	1.455
Tlr3	-1.1528	-1.2479
Tlr4	1.4612	1.2958
Tlr5	1.7314	-1.0167
Tlr6	1.4421	-1.221
Tlr7	-1.0243	-1.0413
Tlr8	1.6604	1.0739
Tlr9	1.45	-1.0415
Tnf	-1.1523	-1.2497
Tnfaip3	1.3909	-1.3632
Tnfrsf1a	1.5827	2.7597
Tollip	1.8282	1.1647
Tradd	1.804	-1.0343
Traf6	1.5268	-1.1251
Ube2n	1.6107	-1.0819
Ube2v1	1.5011	-1.5605

## Sheet: Supplementary Table S1 list3
Gene	Up-Down Regulation(comparing to spleen MZ B cells of WD group)
	MZ B cells of WD-AT group
Agfg1	2.1715
Btk	-1.1151
Casp8	1.6047
Ccl2	-1.1022
Cd14	1.5709
Cd80	1.8884
Cd86	1.4481
Cebpb	1.4879
Chuk	3.8971
Clec4e	1.1195
Csf2	-1.0402
Csf3	3.7138
Cxcl10	1.5581
Eif2ak2	1.0342
Elk1	1.9287
Fadd	1.0909
Fos	2.6863
Hmgb1	1.2058
Hras1	1.1269
Hspa1a	-2.3842
Hspd1	-1.4714
Ifnb1	1.0001
Ifng	12.445
Ikbkb	2.6361
Il10	1.2407
Il12a	2.8733
Il1a	1.1439
Il1b	-1.7201
Il1r1	35.6097
Il2	16.9287
Il6	91.3606
Il6ra	3.6165
Irak1	3.4023
Irak2	2.0773
Irf1	2.0659
Irf3	4.0679
Jun	1.3294
Lta	1.7584
Ly86	-1.1619
Ly96	-1.0843
Map2k3	1.7106
Map2k4	1.7401
Map3k1	1.8059
Map3k7	1.9976
Mapk8	2.6917
Mapk8ip3	6.4522
Mapk9	3.1227
Muc13	2.7637
Myd88	-1.3513
Nfkb1	1.0371
Nfkb2	-1.0345
Nfkbia	1.4043
Nfkbib	1.8103
Nfkbil1	1.1072
Nfrkb	2.4601
Nr2c2	1.8982
Peli1	2.3895
Pglyrp1	1.9091
Ppara	201.09
Ptgs2	195.673
Rel	1.2194
Rela	1.3318
Ripk2	1.5498
Tbk1	1.7625
Ticam1	-1.1818
Ticam2	1.0955
Tirap	1.7505
Tlr1	5.4002
Tlr2	1.4091
Tlr3	1.1599
Tlr4	1.9957
Tlr5	-2.4133
Tlr6	-1.1556
Tlr7	-1.1161
Tlr8	3.8659
Tlr9	1.1446
Tnf	1.499
Tnfaip3	1.9187
Tnfrsf1a	7.1617
Tollip	2.1339
Tradd	3.121
Traf6	3.3725
Ube2n	3.5364
Ube2v1	3.9545
